# Supplementary material for: Dig out, Dig in! Plant-based diet at the Late Bronze Age copper production site of Prigglitz-Gasteil (Lower Austria) and the relevance of processed foodstuffs for the supply of Alpine Bronze Age miners
Source: PLoS One. 2021 Mar 24;16(3):e0248287. doi: 10.1371/journal.pone.0248287 (PMC7990284; doi:10.1371/journal.pone.0248287)
Supplement: S1 Table — Sheet 1: counts by individual samples, sheet 2: counts summed up to phases. Red squares: Cereal-based ACOs analysed via SEM. Data: OeAW-OeAI/T. Jakobitsch, S. Wiesinger, A. G. Heiss. (XLSX) [file pone.0248287.s001.xlsx]

## Sheet: Data by sample
	Excavated area			Terrace 3
				Fl. 2									Fl. 3											Fl. 4														Fl. 5					Fl. 6
	Working platform (T=terrace) and stratigraphic unit (SE)			T3-08D SE 2006	T3-08D SE 2006	T3-08E SE 2012	T3-08E SE 2012	T3-08F SE 2020-W	T3-10 SE 2008	T3-10 SE 2008	T3-10 SE 2025	T3-11 SE 2014	T3-05A SE 403	T3-05A SE 403	T3-05A SE 403	T3-07 SE 359	T3-07 SE 367	T3-07 SE 368	T3-08A SE 370	T3-08A SE 370	T3-08A SE 370	T3-08B SE 371	T3-08D SE 413	T3-08A SE 589	T3-08A SE 589	T3-08A SE 589	T3-08A SE 589	T3-08B SE 627	T3-08D SE 642	T3-08D SE 679	T3-08D SE 683	T3-08D SE 691	T3-08E SE 700	T3-08E SE 713	T3-08E SE 714	T3-08E SE 715	T3-08E SE 715	T3-08A SE 764	T3-08A SE 765	T3-08A SE 766	T3-08D SE 767	T3-08F SE 768	T3-08A SE 800	T3-08A SE 802	T3-08A SE 803	T3-08B SE 806	T3-08B SE 814	T3-08B SE 817	T3-08B SE 818
	Sample no.			0005	0023	0008	0029	0032	0011	0042	0046	0014	0619	0646	0647	0420	0445	0447	0462	0464	0659	0483	0681	0804	0950	1065	1066	0813	0908	0945	0947	0960	1008	1111	1114	1138	1139	1206	1226	1233	1236	1267	1302	1309	1317	1328	1336	1337	1338
	Sample volume			24	24	12	24	6	12	12	24	12	24	24	24	24	24	24	24	24	24	24	24	24	24	24	24	20	24	24	24	24	24	24	24	24	24	12	11.5	8	11.5	12.5	13.5	12	12	12.5	12	4.5	24.5
	Find density			0.458333	4.95833	1	3.125	1	2.16667	22.5833	2.33333	2.33333	1.5	2.16667	2.41667	0.458333	1.45833	0.75	0.625	2.66667	0.583333	0.0416667	13.5	1	16.6667	2.58333	0.708333	0.65	32.2083	2.54167	1.70833	0.625	41.5833	2.16667	11.8333	5.375	3.29167	0.75	3.21739	2.375	2.95652	0.8	4.44444	3.83333	3.83333	3.28	5.75	0.666667	2
Taxon and find category | Ecogroup partial sum and ubiquity
Cultivated crops		1116	0.707865
	Large-seeded cereals: grains	870	0.494382
	Hordeum vulgare undiff.	seed/fruit		-	-	-	-	-	-	-	-	-	-	-	-	-	-	-	-	-	-	-	-	-	-	-	-	-	-	-	1	-	-	-	-	-	-	-	-	-	-	-	1	-	-	-	-	-	-
	cf. Hordeum vulgare undiff.	seed/fruit		-	-	-	-	-	-	-	2	-	-	-	-	-	-	-	-	-	-	-	-	-	-	-	-	-	-	-	-	-	-	-	-	-	-	-	-	-	-	-	-	-	-	1	-	-	-
	Triticum cf. dicoccum	seed/fruit		-	-	-	-	-	-	-	-	-	-	-	-	-	-	-	-	-	-	-	-	1	-	-	-	-	-	-	-	-	-	-	-	-	-	-	-	-	-	-	-	-	-	1	-	-	-
	Triticum sp.	seed/fruit		-	-	-	-	-	-	-	-	-	-	-	-	-	-	-	-	1	-	-	-	-	-	2	-	-	-	-	-	-	-	-	-	-	-	-	-	-	-	-	-	-	-	-	-	-	-
	Cerealia	seed/fruit		2	-	-	2	-	1	-	-	-	7	3	-	-	-	-	-	5	-	-	5	5	4	-	-	-	1	7	6	1	-	4	-	-	3	1	6	4	-	2	11	1	30	9	6	-	4
	Millets	96	0.370787
	Panicum miliaceum	seed/fruit		-	-	-	2	-	-	-	-	-	4	6	7	-	1	-	-	1	-	-	5	1	-	1	-	-	-	2	-	-	-	-	-	-	-	-	1	-	1	-	-	1	-	1	5	-	-
	Panicum miliaceum/Setaria italica	seed/fruit		-	-	-	-	-	-	-	-	-	3	-	-	-	-	-	-	-	-	-	1	-	-	-	-	-	-	-	-	1	-	8	-	-	-	-	1	-	-	-	-	-	-	1	-	-	-
	Setaria italica	seed/fruit		-	-	1	-	-	-	-	-	-	-	-	-	-	-	-	-	-	-	-	2	-	-	2	-	-	-	-	1	-	4	8	-	2	1	-	-	-	1	-	-	-	-	-	1	-	-
	Cereal chaff	55	0.0786517
	Triticum monococcum	glume base		-	-	-	-	-	-	-	-	-	-	-	-	-	-	-	-	-	-	-	-	-	-	-	-	-	-	-	-	-	-	-	-	-	-	-	-	-	-	-	-	-	-	-	-	-	-
	Triticum monococcum/dicoccum	glume base		-	-	-	-	-	-	-	-	-	-	-	-	-	-	-	-	-	-	-	1	-	-	-	1	-	-	-	-	-	-	-	-	-	1	-	-	-	-	-	-	-	-	-	-	-	-
	Triticum dicoccum	glume base		-	-	-	-	-	-	-	-	-	-	-	-	-	-	-	-	-	-	-	-	-	-	-	-	-	-	-	-	-	-	-	-	-	-	-	-	-	-	-	-	-	-	-	-	-	-
	Triticum sp., hulled	glume base		-	-	-	-	-	-	-	-	-	-	-	-	-	-	-	-	-	-	-	-	-	-	-	-	-	-	-	-	-	-	-	-	-	-	-	-	-	-	-	-	-	-	-	-	-	-
	Cerealia	culm		-	-	-	-	-	-	-	-	-	-	-	-	-	-	-	-	-	-	-	-	-	-	-	-	-	-	-	-	-	-	-	-	-	-	-	-	-	-	-	-	-	-	-	-	-	-
	Cereal products	76	0.277778
	Cerealia	ACO		1	1	2	-	-	-	4	-	-	1	-	-	-	-	-	-	-	-	-	2	-	-	-	-	-	-	9	4	-	7	-	-	9	-	-	-	1	-	-	-	-	3	3	1	-	-
	Pulses	19	0.0786517
	Lens culinaris	seed/fruit		-	-	-	-	-	-	-	-	-	-	-	-	-	-	-	-	-	-	-	-	-	-	-	-	-	-	-	-	-	-	-	-	-	-	-	-	-	-	-	-	-	-	-	-	-	-
	cf. Lens culinaris	seed/fruit		-	-	-	-	-	-	-	-	-	1	-	-	-	-	-	-	2	-	-	-	-	-	-	-	-	-	-	-	-	-	-	-	-	-	-	-	-	-	-	-	-	-	-	6	-	3
	Fabaceae, cultivated	seed/fruit		-	-	-	-	-	-	-	-	-	-	-	-	-	-	-	-	3	1	-	-	-	-	-	-	-	-	-	-	-	-	-	-	-	-	-	-	-	-	-	-	-	-	-	-	-	-
	Arable weeds and ruderals	437	0.640449
	Artemisia sp.	seed/fruit		-	-	-	-	-	-	-	4	-	-	-	-	-	-	-	-	-	-	-	-	-	-	-	-	-	-	-	-	-	-	-	-	-	-	-	-	-	-	-	-	-	-	-	-	-	-
	Atriplex patula	seed/fruit		-	-	-	-	-	-	-	-	-	-	-	-	-	-	-	-	-	-	-	-	-	-	-	-	-	-	-	-	-	-	-	-	-	-	-	-	-	-	-	-	-	-	-	-	-	-
	Atriplex sp.	seed/fruit		-	-	-	-	-	-	-	-	-	-	-	-	-	-	-	-	-	-	-	3	-	-	-	-	-	-	-	-	-	-	-	-	-	-	-	-	-	-	-	-	-	-	-	-	-	-
	Chenopodium album	seed/fruit		-	-	-	2	-	-	-	-	-	-	-	-	-	-	-	-	-	-	-	15	-	-	-	-	-	-	-	-	-	-	-	-	-	-	-	-	-	-	-	-	-	-	-	-	-	-
	Chenopodium cf. polyspermum	seed/fruit		-	-	-	-	-	-	-	-	-	-	-	-	-	-	-	-	-	-	-	2	-	-	-	-	-	-	-	-	-	-	-	-	-	-	-	-	-	-	-	-	-	-	-	-	-	-
	Chenopodium cf. vulvaria	seed/fruit		-	-	-	-	-	-	-	-	-	-	-	-	-	-	-	-	-	-	-	-	-	-	-	-	-	-	-	-	-	-	-	-	-	-	-	-	-	-	-	-	-	-	-	-	-	-
	Chenopodium sp.	seed/fruit		-	-	-	-	-	-	-	-	1	-	-	-	-	-	-	-	-	-	-	10	-	-	-	-	-	4	-	1	-	-	-	-	-	-	-	-	-	-	-	-	-	-	-	-	-	-
	Chenopodiaceae (Amaranthaceae p.p.)	seed/fruit		-	-	-	-	-	-	-	-	-	-	-	-	-	-	1	-	-	-	-	3	-	-	-	-	-	-	2	-	-	-	-	2	-	-	-	1	-	-	-	-	-	-	-	-	-	-
	Echinochloa crus-galli	seed/fruit		-	-	-	-	-	-	-	-	-	-	-	-	-	-	-	-	-	-	-	-	-	-	1	-	-	-	-	-	-	-	-	-	-	-	-	2	-	-	-	-	-	-	-	-	-	-
	Fallopia convolvulus	seed/fruit		-	-	-	-	-	-	-	-	-	-	-	-	-	-	-	-	-	-	-	-	-	-	-	-	-	-	-	-	-	-	-	1	-	-	-	-	-	-	-	-	-	-	-	-	-	-
	Galium cf. aparine	seed/fruit		-	-	-	-	-	-	-	-	-	-	-	-	-	-	-	-	-	-	-	1	-	-	-	-	-	-	-	-	-	-	-	-	-	-	-	-	-	-	-	-	-	-	-	-	-	-
	Hyoscyamus niger	seed/fruit		-	-	-	-	-	-	-	-	-	-	-	-	-	-	-	-	-	-	-	-	-	-	-	-	-	-	-	-	-	-	-	-	-	-	-	-	-	-	-	-	-	-	-	-	-	-
	Panicoideae	seed/fruit		1	1	1	2	-	-	-	-	-	1	1	5	-	-	-	1	3	-	-	-	2	-	5	-	1	4	1	1	-	-	8	1	24	4	1	1	-	4	3	1	-	1	7	21	-	-
	Plantago major s.l.	seed/fruit		-	-	-	4	-	-	-	-	-	1	-	-	-	-	-	-	-	-	-	-	-	-	-	-	-	4	2	-	-	-	-	-	-	1	-	-	-	-	-	-	-	-	-	1	-	-
	Polygonum aviculare agg.	seed/fruit		-	-	-	-	-	-	-	-	-	-	-	-	-	1	-	-	-	-	-	2	-	-	-	-	-	-	-	-	-	-	-	-	-	-	-	-	-	-	-	-	-	-	-	-	-	-
	cf. Polygonum aviculare agg.	seed/fruit		-	-	-	-	-	-	-	-	-	-	-	-	-	-	-	-	-	-	-	-	1	-	-	-	-	-	-	-	-	-	4	-	-	-	-	-	-	-	-	-	-	-	-	-	-	-
	Reseda luteola	seed/fruit		-	-	-	-	-	-	-	-	-	-	-	-	-	-	-	-	-	-	-	3	-	-	-	-	-	-	-	-	-	-	-	-	-	-	-	-	-	-	-	-	-	-	-	-	-	-
	Sambucus ebulus	seed/fruit		-	-	-	-	-	-	-	-	-	-	-	-	1	-	-	-	-	-	-	-	-	-	-	-	-	-	-	-	-	-	-	-	-	-	-	-	-	-	-	-	-	-	-	-	-	-
	Sambucus cf. ebulus	seed/fruit		-	-	-	-	-	-	-	-	1	-	-	-	-	-	-	-	-	-	-	2	-	-	-	-	-	-	-	-	-	-	-	-	-	-	-	-	-	-	-	-	-	-	-	-	-	-
	Setaria pumila	seed/fruit		-	-	-	-	-	-	-	-	-	1	-	-	-	-	-	-	-	-	-	-	-	-	-	-	-	-	-	-	-	-	-	-	-	-	-	-	-	-	-	-	-	-	-	-	-	-
	Setaria verticillata/viridis	seed/fruit		-	-	-	-	-	-	-	-	-	-	-	-	-	-	-	-	-	-	-	-	-	-	-	-	-	-	-	-	-	-	-	-	1	-	-	1	-	-	-	-	-	-	-	-	-	-
	Solanum luteum/nigrum	seed/fruit		-	-	-	-	-	-	-	-	-	-	-	-	-	-	1	-	-	-	-	1	-	-	-	-	-	-	-	1	-	-	-	-	-	-	-	-	-	-	-	-	-	-	-	1	-	-
	cf. Solanum luteum/nigrum	embryo		-	-	-	-	-	-	-	-	-	-	-	-	-	-	-	-	-	-	-	1	-	-	-	-	-	-	-	-	-	-	-	-	-	-	-	-	-	-	-	-	-	-	-	1	-	-
	Stellaria media agg.	seed/fruit		-	-	-	-	-	-	-	-	-	-	-	-	-	-	-	-	-	-	-	-	-	-	-	-	-	-	-	-	-	-	-	-	-	-	-	-	-	1	-	-	-	-	-	-	-	-
	cf. Stellaria media agg.	seed/fruit		-	-	-	-	-	-	-	-	-	-	-	-	-	-	-	-	-	-	-	-	-	-	-	-	-	-	-	-	-	-	-	-	-	-	-	-	-	-	-	-	1	-	-	-	-	-
	cf. Urtica dioica	seed/fruit		-	-	-	-	-	-	-	-	-	-	-	-	-	-	-	-	-	-	-	-	-	-	-	1	-	-	-	-	-	-	-	-	-	-	-	-	-	-	-	-	-	-	-	-	-	-
	Verbascum sp.	seed/fruit		-	-	-	-	-	-	-	-	-	-	-	-	-	-	-	-	-	-	-	-	-	-	-	-	-	4	-	1	-	-	-	-	-	-	-	-	-	-	-	-	-	-	-	-	-	-
	Verbena officinalis	seed/fruit		-	-	-	-	-	-	-	-	-	-	-	-	-	-	-	-	-	-	-	-	-	-	-	-	-	-	-	-	-	-	-	-	-	-	-	-	-	-	-	-	-	-	-	-	-	-
	Grassland in the wider sense	267	0.606742
	cf. Acinos arvensis	seed/fruit		-	-	-	-	-	-	-	-	-	-	-	-	-	-	-	-	-	-	-	-	-	-	-	-	-	-	-	-	-	-	-	-	-	-	-	-	-	-	-	-	-	-	-	-	-	-
	Agrimonia sp.	seed/fruit		-	-	-	-	-	-	-	-	-	-	-	-	-	-	-	-	-	-	-	-	-	-	-	-	-	-	-	-	-	-	-	-	-	-	-	-	-	-	-	-	-	-	-	-	-	-
	Boraginaceae	seed/fruit		-	-	-	-	-	-	-	-	-	-	-	-	-	-	-	-	-	-	-	-	-	-	-	-	-	-	-	-	-	-	-	-	-	1	-	-	-	-	-	-	-	-	-	-	-	-
	Bromus sp.	seed/fruit		-	-	-	-	-	-	-	-	-	-	-	-	-	-	-	-	-	-	-	1	-	-	-	-	-	-	-	-	-	-	-	-	-	-	-	-	-	-	-	-	-	-	-	-	-	-
	Carex sp.	seed/fruit		-	-	-	-	-	-	-	4	-	-	-	-	-	-	-	-	-	-	-	-	-	-	-	-	-	-	-	-	-	-	-	-	-	-	-	-	-	-	-	-	-	-	-	-	-	-
	cf. Carex sp.	seed/fruit		-	-	-	-	-	-	-	-	-	-	-	-	-	-	-	-	-	-	-	-	-	-	-	-	-	-	-	-	-	-	-	-	-	-	-	-	-	-	-	-	-	-	-	-	-	-
	Carex/Polygonum/Rumex	seed/fruit		-	-	-	-	-	-	-	-	1	-	-	-	-	-	-	-	-	-	-	-	-	-	-	-	-	-	-	-	-	-	-	-	-	-	-	-	-	-	-	-	-	-	-	-	-	-
	cf. Coronilla coronata	seed/fruit		-	-	-	-	-	-	-	-	-	-	-	-	-	-	-	-	-	-	-	-	-	-	-	-	-	-	-	-	-	-	-	-	-	-	-	-	-	-	-	-	-	-	-	-	-	-
	cf. Crepis sp.	seed/fruit		-	-	-	-	-	-	-	-	-	-	-	-	-	-	-	-	-	-	-	-	-	-	-	-	-	-	-	-	-	4	-	-	-	-	-	-	-	-	-	-	-	-	-	-	-	-
	Fragaria sp.	seed/fruit		-	-	-	-	-	-	-	-	-	-	-	-	-	-	-	-	-	-	-	8	-	-	1	-	-	-	-	-	-	-	-	-	-	-	-	-	-	-	-	-	-	-	-	-	-	-
	Fragaria/Potentilla sp.	seed/fruit		-	-	-	-	-	-	-	-	-	-	-	1	-	-	-	-	-	-	-	-	-	-	-	-	-	-	-	-	-	4	-	-	-	-	-	-	-	-	-	1	1	-	-	-	-	-
	Galium sp.	seed/fruit		-	-	-	-	-	-	-	-	13	-	1	5	1	11	-	-	3	-	-	3	-	-	-	-	-	-	1	-	-	-	-	-	-	-	-	-	-	1	-	-	-	-	1	-	-	-
	Hieracium sp.	seed/fruit		-	-	-	-	-	-	-	-	-	-	-	-	-	-	-	-	-	-	-	-	-	-	-	-	-	-	-	-	-	-	-	-	-	-	-	-	-	-	-	-	-	-	-	-	-	-
	Juncus sp.	seed/fruit		-	-	-	-	-	-	-	-	-	-	1	-	-	-	-	-	-	-	-	-	-	-	-	-	-	-	-	-	-	-	-	-	-	-	-	-	-	-	-	-	-	-	-	-	-	-
	cf. Juniperus communis	seed/fruit		-	-	-	-	-	-	-	-	-	-	-	-	-	-	-	-	-	-	-	-	-	-	-	-	-	-	-	-	-	-	-	-	1	-	-	-	-	-	-	-	-	-	-	-	-	-
	Lathyrus/Vicia sp.	seed/fruit		-	-	-	1	-	-	-	-	1	-	-	-	-	-	-	-	1	-	-	-	-	-	-	-	-	-	-	-	-	-	-	-	-	-	-	-	-	-	-	-	-	-	-	-	-	-
	cf. Lycopus europaeus s.l.	seed/fruit		-	-	1	-	-	-	-	-	-	-	-	-	-	-	-	-	-	-	-	-	-	-	-	-	-	-	-	-	-	-	-	-	-	-	-	-	-	-	-	-	-	-	-	-	-	-
	Medicago/Trifolium sp.	seed/fruit		-	-	-	-	-	-	-	-	-	-	-	-	-	-	-	-	-	-	-	-	-	-	-	-	-	4	-	-	-	-	-	-	-	-	-	-	-	-	-	-	-	-	-	-	-	-
	cf. Phleum pratense s.l.	seed/fruit		-	-	-	-	-	-	-	4	-	-	-	-	-	-	-	-	-	-	-	-	-	-	-	-	-	-	-	-	-	-	-	-	-	-	-	-	-	-	-	-	-	-	-	-	-	-
	Poa sp.	seed/fruit		-	-	-	-	-	-	-	-	-	-	-	-	-	-	-	-	-	-	-	-	-	-	1	-	-	-	-	-	-	-	-	-	-	-	-	-	-	-	-	-	-	-	-	-	-	-
	Potentilla sp.	seed/fruit		-	-	-	8	1	-	-	-	-	-	-	-	-	-	1	-	2	-	-	32	-	-	1	1	-	-	1	-	-	-	-	-	3	4	-	-	-	-	-	-	-	-	-	-	-	1
	Ranunculus sp.	seed/fruit		-	-	-	-	-	-	-	-	-	-	-	-	-	-	-	-	-	-	-	-	-	-	1	-	-	-	-	-	-	-	-	-	-	-	-	-	-	-	-	-	-	-	-	-	-	-
	Rumex sp.	seed/fruit		-	-	-	-	-	-	-	-	-	-	-	-	-	-	-	-	-	-	-	-	-	-	-	-	-	-	-	-	-	-	-	-	-	-	-	-	-	-	-	-	-	-	-	-	-	-
	Silene sp.	seed/fruit		-	-	-	-	-	-	-	-	-	-	-	1	-	-	-	-	-	-	-	-	-	-	-	-	-	-	-	-	-	-	-	-	-	-	-	-	-	-	-	-	-	-	-	-	-	-
	cf. Thymus sp.	seed/fruit		-	-	-	-	-	-	-	-	-	-	-	-	-	-	-	-	-	-	-	-	-	-	-	-	-	-	-	-	-	-	-	-	-	-	-	-	-	-	-	-	-	1	-	-	-	-
	Trifolium pratense s.l.	seed/fruit		-	-	-	-	-	-	-	-	-	-	-	-	-	-	-	-	-	-	-	-	-	-	-	-	-	-	-	-	-	-	-	-	-	-	-	-	-	-	-	-	-	-	-	-	-	-
	Trifolium repens	seed/fruit		-	-	-	-	-	-	-	-	-	-	-	-	-	-	-	-	-	-	-	-	-	-	-	-	-	-	-	-	-	-	-	-	-	-	-	-	-	-	-	-	-	-	-	-	-	-
	Trifolium sp.	seed/fruit		-	-	-	-	-	-	-	-	-	1	-	-	1	-	-	-	-	-	-	1	-	-	-	-	-	-	-	-	-	-	-	-	-	-	-	-	-	-	-	-	-	-	-	-	-	1
	Veronica sp.	seed/fruit		-	-	-	-	-	-	-	-	-	-	-	-	-	-	-	-	-	-	-	-	-	-	-	-	-	4	-	-	-	-	-	-	-	-	-	-	-	-	-	-	-	-	-	-	-	-
	Poaceae	seed/fruit		-	1	-	16	-	-	-	-	1	-	1	-	-	-	-	-	3	-	-	5	3	-	-	-	-	4	4	2	-	-	2	1	11	2	1	4	3	1	-	-	-	-	-	2	-	2
	Poaceae	spikelet base		-	-	-	-	-	-	-	-	-	-	-	-	-	-	-	-	-	-	-	-	-	-	1	-	-	-	-	-	-	-	-	-	-	-	-	-	-	-	-	-	-	-	-	-	-	-
	Poaceae	vegetative		-	-	-	-	-	-	-	-	-	-	-	-	-	-	-	-	-	-	-	-	-	-	-	-	-	-	-	-	-	-	-	-	-	-	-	-	-	-	-	-	-	-	-	-	-	-
	Deciduous woods and woodland margins	347	0.573034
	Atropa bella-donna	seed/fruit		-	-	-	-	-	-	-	-	-	-	-	-	-	-	-	-	-	-	-	1	-	-	-	-	-	-	-	-	-	-	-	-	-	-	-	-	-	-	-	-	-	-	-	-	-	-
	Cornus mas	seed/fruit		-	-	-	-	-	-	-	-	-	-	-	-	-	-	-	-	-	-	-	-	-	-	-	-	-	-	-	-	-	2	-	-	-	-	-	-	-	-	-	-	-	-	-	-	-	-
	Corylus avellana	seed/fruit		-	-	-	1	-	-	-	-	-	-	-	-	-	-	-	-	-	-	-	-	1	4	1	-	-	4	-	-	-	-	-	-	2	4	-	-	-	-	-	-	-	-	-	-	-	-
	cf. Corylus avellana	seed/fruit		1	-	-	-	-	-	-	-	-	-	-	-	-	-	-	-	-	-	-	1	-	-	-	-	-	-	-	-	-	-	-	-	-	-	-	-	-	-	-	-	-	-	-	-	-	-
	Fallopia dumetorum	seed/fruit		-	-	-	-	-	-	-	-	-	-	-	-	-	-	-	-	-	-	-	2	-	-	-	-	-	-	-	-	-	-	-	-	-	-	-	-	-	-	-	-	-	-	-	-	-	-
	Malus sp.	fruit		-	-	-	-	-	-	-	-	-	-	1	-	-	-	-	-	-	-	-	-	-	-	-	-	-	1	-	-	-	-	-	-	-	-	-	-	-	-	-	-	-	-	-	-	-	-
	Malus/Pyrus sp.	seed		-	-	-	-	-	-	-	-	-	-	-	-	-	-	-	-	-	-	-	-	-	-	-	-	-	-	-	-	-	-	-	-	-	-	-	-	-	-	-	-	-	-	-	-	-	4
	Malus/Pyrus sp.	fruit		-	-	-	4	-	-	-	-	-	-	-	-	-	-	-	-	-	-	-	-	-	-	-	-	-	2	-	-	-	-	-	-	4	-	-	1	-	-	-	-	-	-	-	-	-	1
	cf. Populus/Salix sp.	seed/fruit		-	-	-	-	-	-	-	-	-	-	-	-	-	-	-	-	-	-	-	-	-	-	-	-	-	-	-	-	-	-	-	-	-	-	-	-	-	-	-	-	-	-	-	-	-	-
	Prunus cf. spinosa	seed/fruit		-	-	-	-	-	-	-	-	-	-	-	-	-	-	-	-	-	-	-	-	-	-	-	-	-	-	-	-	-	1	-	-	-	-	-	-	-	-	-	-	-	-	-	-	-	-
	Rosa sp.	seed/fruit		2	1	-	2	-	-	-	-	-	2	-	1	1	1	-	-	-	-	-	4	-	-	1	2	-	3	-	-	1	-	-	1	4	14	-	-	1	-	-	-	3	-	-	-	1	2
	Rosa sp.	fruit		-	-	-	1	-	-	-	-	-	-	1	-	-	-	1	-	-	-	-	-	-	28	-	-	-	10	-	-	-	8	-	-	3	2	-	-	-	-	-	-	6	-	-	-	-	-
	Rubus caesius	seed/fruit		-	-	-	-	-	-	-	-	-	-	-	-	-	-	-	-	-	-	-	1	-	-	-	-	-	-	-	-	-	-	-	-	-	-	-	-	-	-	-	-	-	-	-	-	-	-
	Rubus fruticosus agg.	seed/fruit		-	-	-	-	-	1	-	-	-	-	-	1	-	1	1	-	20	1	-	7	-	-	-	-	-	2	-	-	-	-	-	-	11	12	-	-	-	-	-	-	-	-	-	2	-	2
	Rubus idaeus	seed/fruit		-	-	-	-	-	-	-	-	-	-	-	1	-	-	-	-	-	-	-	-	-	-	-	-	-	-	-	-	-	-	-	-	-	-	-	-	-	-	-	-	-	-	-	-	-	-
	Rubus sp.	seed/fruit		-	-	-	-	3	-	-	4	-	-	1	-	-	-	-	-	-	-	-	-	-	-	-	-	1	-	-	-	-	4	-	-	2	-	-	-	-	-	-	-	-	-	-	-	-	-
	Sambucus nigra	seed/fruit		-	-	-	-	-	-	-	-	1	-	3	11	-	-	-	1	-	-	-	2	-	-	-	-	-	-	-	-	-	-	-	-	-	-	-	-	-	-	-	-	-	-	-	-	-	-
	Sambucus racemosa	seed/fruit		-	-	-	-	-	-	-	-	-	-	1	-	-	-	-	-	-	-	-	-	-	-	-	-	-	-	-	-	-	-	-	-	-	-	-	-	-	-	-	-	-	-	-	-	-	-
	Sambucus sp.	seed/fruit		-	-	-	-	-	-	-	-	-	-	9	6	-	1	2	-	-	-	-	-	-	-	-	-	-	-	-	-	-	4	-	-	-	-	-	1	-	-	-	-	-	-	-	-	-	-
	Coniferous woods	1409	0.955056
	Abies alba	seed/fruit		-	-	-	-	-	-	-	-	-	-	-	-	-	-	-	-	-	-	-	-	-	-	-	-	-	-	-	-	-	-	-	-	-	-	1	-	-	-	-	-	-	-	-	-	-	3
	Abies alba	ACO		-	-	-	-	-	-	-	-	-	-	-	-	-	-	-	-	-	-	-	-	-	-	-	-	-	-	-	-	-	-	-	-	-	-	-	-	-	-	-	-	-	-	-	-	-	-
	Abies alba	leaf		1	102	7	11	1	22	221	16	1	2	3	-	5	1	5	9	1	6	1	88	1	24	15	4	10	14	3	8	3	130	10	19	15	7	1	1	1	2	2	6	3	6	1	2	2	-
	cf. Larix decidua	seed/fruit		-	-	-	-	-	-	-	-	-	-	-	-	-	-	-	-	-	-	-	-	1	-	-	-	-	-	-	-	-	-	-	-	-	-	-	-	-	-	-	-	-	-	-	-	-	-
	Picea abies	seed/fruit		-	-	-	-	-	-	-	-	-	-	-	-	-	-	-	-	-	-	-	-	-	-	-	-	1	-	-	-	-	-	-	-	-	-	1	-	-	-	-	-	-	-	-	-	-	2
	Picea abies	leaf		1	1	-	8	1	-	25	14	1	1	-	1	-	1	2	-	1	1	-	9	-	-	19	1	-	4	5	1	2	4	4	4	4	4	1	1	-	3	1	1	-	2	4	-	-	-
	cf. Picea abies	seed/fruit		-	-	-	-	-	-	-	-	-	-	-	-	-	-	-	-	-	-	-	-	-	-	-	-	-	-	-	-	-	-	-	-	1	-	-	-	-	-	-	-	-	-	-	-	-	-
	cf. Picea abies	leaf		-	-	-	-	-	-	-	-	-	-	-	-	-	-	-	-	-	-	-	-	-	-	-	-	-	-	-	-	-	-	-	-	-	-	-	-	-	-	-	-	-	-	-	-	-	-
	Pinaceae	leaf		-	-	-	-	-	-	-	-	-	-	-	-	-	-	-	-	-	-	-	-	-	-	-	-	-	-	-	5	-	-	-	-	-	-	-	-	-	-	-	-	-	-	-	-	-	-
	Pinaceae	scale		-	-	-	-	-	-	-	-	-	-	-	-	-	-	-	-	-	-	-	-	-	-	-	-	-	-	-	-	-	-	-	-	9	-	-	-	-	-	-	-	-	-	-	-	-	-
	Pinaceae	cone		-	-	-	-	-	-	-	-	-	-	-	-	-	-	-	-	-	-	-	-	-	-	-	-	-	-	-	-	-	-	-	-	1	-	-	-	-	-	-	-	-	-	-	-	-	-
	cf. Pinaceae	cone		-	-	-	-	-	-	-	-	-	-	-	1	-	-	-	-	-	-	-	1	-	-	-	-	-	-	-	-	-	-	-	-	-	-	-	-	-	-	-	-	-	-	-	-	-	-
	Pinus sp.	leaf		-	-	-	-	-	-	-	-	-	-	-	-	-	-	-	-	-	-	-	-	-	-	-	-	-	-	3	-	-	-	-	-	-	-	-	-	-	-	-	-	-	-	-	-	-	-
	Various ecosystems (not attributable)	54
	Apiaceae	seed/fruit		-	-	-	-	-	-	-	-	-	-	-	1	-	-	2	-	-	-	-	-	-	-	-	-	-	-	-	-	-	-	-	-	-	-	-	-	-	-	-	-	-	-	-	-	-	-
	Asteraceae	seed/fruit		-	-	-	-	-	-	-	-	-	-	-	-	-	-	-	1	-	-	-	-	-	-	-	-	-	-	-	-	-	-	-	-	-	-	-	-	-	-	-	-	-	-	-	-	-	-
	Brassicaceae	seed/fruit		-	-	-	-	-	-	-	-	-	-	1	1	-	-	-	-	-	-	-	-	-	-	-	-	-	-	-	-	-	-	-	-	-	-	-	-	-	-	-	-	-	-	-	-	-	-
	Caryophyllaceae	seed/fruit		-	-	-	2	-	-	-	-	-	-	-	-	-	-	-	-	-	-	-	-	-	-	-	-	-	-	-	-	-	-	-	-	-	1	-	-	-	-	-	-	-	-	-	-	-	-
	Cyperaceae	seed/fruit		-	-	-	2	-	-	-	-	-	-	-	-	-	-	-	-	-	-	-	-	-	-	-	-	-	-	1	-	-	-	-	-	-	-	-	-	-	-	-	-	-	-	-	-	-	-
	Fabaceae	seed/fruit		-	-	-	-	-	-	-	-	-	-	-	-	-	-	-	-	-	-	-	-	-	-	1	-	-	-	1	1	-	-	-	-	-	-	-	-	-	-	-	-	-	-	-	-	-	-
	Polygonaceae	seed/fruit		-	-	-	-	-	-	-	-	-	-	-	-	-	-	-	-	-	-	-	1	-	-	-	-	-	-	1	-	-	-	-	-	-	-	-	1	-	-	-	-	-	-	-	-	-	-
	Rosaceae	seed/fruit		-	-	-	-	-	-	-	-	-	-	-	-	-	-	-	-	-	-	-	-	-	-	-	-	-	-	-	-	-	-	-	-	-	-	-	2	-	-	-	-	-	-	-	-	-	-
	Rosaceae	fruit		-	-	-	-	-	-	-	-	-	-	11	-	-	-	-	-	-	-	-	-	-	-	-	-	-	-	-	-	-	-	-	-	5	-	-	-	-	-	-	-	-	-	-	-	-	-
	Unidentified	3392
	Indeterminata	seed/fruit		2	2	-	-	-	1	-	6	-	9	8	14	2	16	-	3	18	5	-	94	4	8	9	5	-	52	17	8	7	92	-	33	8	12	2	13	1	16	-	34	30	3	12	15	-	24
	Indeterminata	fruit		-	3	-	1	-	-	-	2	7	2	-	-	-	-	2	-	-	-	-	3	-	-	-	2	-	25	1	-	-	172	-	26	6	2	-	-	-	4	-	5	-	-	-	5	-	-
	Indeterminata	cone		-	-	-	-	-	-	-	-	-	-	-	-	-	-	-	-	-	-	-	-	-	-	-	-	-	-	-	-	-	-	-	-	-	-	-	-	-	-	-	-	-	-	-	-	-	-
	Indeterminata	sporangium		-	-	-	-	-	-	-	-	-	-	-	-	-	-	-	-	-	-	-	-	-	-	-	-	-	-	-	-	-	-	-	-	-	-	-	-	-	-	-	-	-	-	-	-	-	-
	Indeterminata	vegetative		-	-	-	1	-	-	-	-	-	-	-	1	-	-	-	-	-	-	-	1	-	-	-	-	-	-	-	-	-	-	-	-	1	1	-	-	-	-	2	-	-	-	-	-	-	-
	Indeterminata	bud		-	4	-	-	-	1	21	-	-	-	-	-	-	1	-	-	-	-	-	-	1	-	-	-	-	-	-	-	-	-	-	1	2	3	-	-	-	-	-	-	-	-	-	-	-	-
	Indeterminata	ACO		-	3	-	5	-	-	-	-	-	-	-	-	-	-	-	-	-	-	-	-	3	26	-	-	-	6	-	-	-	12	4	10	-	-	-	-	3	-	-	-	-	-	-	-	-	-
	Indeterminata	unknown		-	-	-	-	-	-	-	-	-	-	-	-	-	-	-	-	-	-	-	-	-	306	-	-	-	621	-	-	-	550	-	185	-	-	-	-	5	-	-	-	-	-	-	-	-	-
	TOTAL			11	119	12	75	6	26	271	56	28	36	52	58	11	35	18	15	64	14	1	324	24	400	62	17	13	773	61	41	15	998	52	284	129	79	9	37	19	34	10	60	46	46	41	69	3	49
[truncated: 47 more columns]

## Sheet: Data by phase
	Working platform		Terrace 3										Terrace 4
	Phase		T3-05A	T3-07	T3-08A	T3-08B	T3-08C	T3-08D	T3-08E	T3-08F	T3-10	T3-11	T4-09	T4-11	T4-12	T4-13A	T4-13B	T4-13C	T4-13D	T4-13E	T4-13F	T4-13G	T4-13A-G
	Number of samples		3	3	13	16	1	8	7	2	3	1	5	7	1	1	3	5	2	1	4	2	2	90	Samples
	Sample volume		72	72	237	254.5	12	179.5	156	18.5	48	12	72	56	10	13	61	67	27	21	20.5	14	36	1459	Litres
	Find density		2.02778	0.888889	3.43038	3.29273	0.75	7.67688	10.4423	0.864865	7.375	2.33333	3.72222	4.41071	1.2	0.0769231	1.80328	1.37313	2.88889	24.2857	18.7805	0.214286	1.13889	4.81289	Finds per litre
Taxon and find category | Ecogroup partial sum and ubiquity
Cultivated crops		1116
	Large-seeded cereals: grains	870
	Hordeum vulgare undiff.	seed/fruit	-	-	1	1	-	1	-	-	-	-	-	-	-	-	-	-	-	-	-	-	-	3	barley
	cf. Hordeum vulgare undiff.	seed/fruit	-	-	-	2	-	-	-	-	2	-	-	-	-	-	-	1	-	1	-	-	-	6	cf. barley
	Triticum cf. dicoccum	seed/fruit	-	-	1	1	-	-	-	-	-	-	-	-	-	-	-	-	-	2	-	-	-	4	wheat, cf. emmer wheat
	Triticum sp.	seed/fruit	-	-	3	3	-	-	-	-	-	-	-	-	-	-	-	-	-	-	-	-	-	6	wheat species
	Cerealia	seed/fruit	10	-	67	253	-	22	9	2	1	-	2	-	-	-	-	41	2	396	46	-	-	851	cereals
	Millets	96
	Panicum miliaceum	seed/fruit	17	1	5	13	-	8	2	-	-	-	-	-	-	-	-	1	-	-	-	-	1	48	common millet
	Panicum miliaceum/Setaria italica	seed/fruit	3	-	1	8	-	2	8	-	-	-	1	-	-	-	-	-	-	-	-	-	-	23	common millet/foxtail millet
	Setaria italica	seed/fruit	-	-	2	2	1	4	16	-	-	-	-	-	-	-	-	-	-	-	-	-	-	25	foxtail millet
	Cereal chaff	55																			-
	Triticum monococcum	glume base	-	-	-	2	-	-	-	-	-	-	-	-	-	-	-	-	-	-	-	-	-	2	einkorn wheat
	Triticum monococcum/dicoccum	glume base	-	-	1	-	-	1	1	-	-	-	-	-	-	-	-	-	-	-	-	-	-	3	einkorn/emmer wheat
	Triticum dicoccum	glume base	-	-	-	-	-	-	-	-	-	-	1	-	-	-	-	-	-	-	-	-	-	1	emmer wheat
	Triticum sp., hulled	glume base	-	-	-	-	-	-	-	-	-	-	-	-	-	-	-	-	-	-	-	1	-	1	wheat, hulled species
	Cerealia	culm	-	-	-	1	-	-	-	-	-	-	-	-	-	-	-	-	-	47	-	-	-	48	cereals
	Cereal products	76
	Cerealia	ACO	1	-	4	5	-	17	18	-	4	-	3	-	-	-	1	3	2	3	14	1	-	76	cereals
	Pulses	19
	Lens culinaris	seed/fruit	-	-	-	-	-	-	-	-	-	-	-	2	-	-	-	-	-	-	-	-	-	2	lentil
	cf. Lens culinaris	seed/fruit	1	-	2	9	-	-	-	-	-	-	1	-	-	-	-	-	-	-	-	-	-	13	cf. lentil
	Fabaceae, cultivated	seed/fruit	-	-	4	-	-	-	-	-	-	-	-	-	-	-	-	-	-	-	-	-	-	4	pulses, cultivated
	Arable weeds and ruderals	437
	Artemisia sp.	seed/fruit	-	-	-	-	-	-	-	-	4	-	-	-	-	-	-	-	-	-	-	-	-	4	mugwort species
	Atriplex patula	seed/fruit	-	-	-	-	-	-	-	-	-	-	1	-	-	-	-	-	-	-	-	-	-	1	common orache
	Atriplex sp.	seed/fruit	-	-	-	-	-	3	-	-	-	-	12	-	-	-	-	-	-	-	-	-	-	15	orache species
	Chenopodium album	seed/fruit	-	-	-	-	-	15	2	-	-	-	1	1	-	-	-	-	2	1	-	-	-	22	white goosefoot
	Chenopodium cf. polyspermum	seed/fruit	-	-	-	-	-	2	-	-	-	-	-	-	-	-	-	1	-	-	-	-	-	3	goosefoot, cf. many-seeded goosefoot
	Chenopodium cf. vulvaria	seed/fruit	-	-	-	-	-	-	-	-	-	-	-	-	-	-	-	-	7	-	-	-	-	7	goosefoot, cf. stinking goosefoot
	Chenopodium sp.	seed/fruit	-	-	-	1	-	15	-	-	-	1	12	2	-	-	1	-	4	-	4	-	2	42	goosefoot species
	Chenopodiaceae (Amaranthaceae p.p.)	seed/fruit	-	1	1	2	-	5	2	-	-	-	5	2	-	-	83	1	15	-	-	-	-	117	goosefoot family
	Echinochloa crus-galli	seed/fruit	-	-	3	-	-	-	-	-	-	-	-	-	-	-	-	-	-	-	-	-	-	3	cockspur
	Fallopia convolvulus	seed/fruit	-	-	-	-	-	-	1	-	-	-	-	-	-	-	-	-	-	-	-	-	-	1	black bindweed
	Galium cf. aparine	seed/fruit	-	-	-	-	-	1	-	-	-	-	-	-	-	-	-	-	-	-	-	-	-	1	bedstraw, cf. cleavers
	Hyoscyamus niger	seed/fruit	-	-	-	-	-	-	-	-	-	-	-	-	-	-	-	1	-	-	-	-	-	1	black henbane
	Panicoideae	seed/fruit	7	-	15	41	1	12	40	3	-	-	2	1	-	-	-	10	-	-	6	-	1	139	millets
	Plantago major s.l.	seed/fruit	1	-	-	1	-	6	5	-	-	-	-	1	-	-	-	-	-	-	-	-	-	14	broadleaf plantain
	Polygonum aviculare agg.	seed/fruit	-	1	-	-	-	2	-	-	-	-	5	-	-	-	-	-	-	-	-	-	-	8	prostrate knotweed
	cf. Polygonum aviculare agg.	seed/fruit	-	-	1	-	-	-	4	-	-	-	-	-	-	-	-	-	-	-	-	-	-	5	cf. prostrate knotweed
	Reseda luteola	seed/fruit	-	-	-	-	-	3	-	-	-	-	-	-	-	-	-	-	-	-	-	-	-	3	dyer's weld
	Sambucus ebulus	seed/fruit	-	1	-	-	-	-	-	-	-	-	-	-	-	-	-	-	-	-	-	-	-	1	dwarf elder
	Sambucus cf. ebulus	seed/fruit	-	-	-	-	-	2	-	-	-	1	-	-	-	-	-	-	-	-	-	-	-	3	cf. dwarf elder
	Setaria pumila	seed/fruit	1	-	-	-	-	-	-	-	-	-	-	-	-	-	-	-	-	-	-	-	-	1	yellow bristlegrass
	Setaria verticillata/viridis	seed/fruit	-	-	1	2	-	-	1	-	-	-	1	-	-	-	-	-	-	-	-	-	-	5	hooked/green bristlegrass
	Solanum luteum/nigrum	seed/fruit	-	1	-	4	-	2	-	-	-	-	8	2	-	-	4	-	2	-	5	-	1	29	red/black nightshade
	cf. Solanum luteum/nigrum	embryo	-	-	-	2	-	1	-	-	-	-	-	-	-	-	-	-	-	-	-	-	-	3	cf. red/black nightshade
	Stellaria media agg.	seed/fruit	-	-	-	-	-	1	-	-	-	-	-	-	-	-	-	-	-	-	-	-	-	1	chickweed
	cf. Stellaria media agg.	seed/fruit	-	-	1	-	-	-	-	-	-	-	-	-	-	-	-	-	-	-	-	-	-	1	cf. chickweed
	cf. Urtica dioica	seed/fruit	-	-	1	-	-	-	-	-	-	-	-	-	-	-	-	-	-	-	-	-	-	1	common nettle
	Verbascum sp.	seed/fruit	-	-	-	-	-	5	-	-	-	-	-	-	-	-	-	-	-	-	-	-	-	5	mullein species
	Verbena officinalis	seed/fruit	-	-	-	-	-	-	-	-	-	-	-	-	-	-	1	-	-	-	-	-	-	1	vervain species
	Grassland in the wider sense	267
	cf. Acinos arvensis	seed/fruit	-	-	-	-	-	-	-	-	-	-	-	1	-	-	-	-	-	-	-	-	-	1	cf. spring savory
	Agrimonia sp.	seed/fruit	-	-	-	1	-	-	-	-	-	-	-	-	-	-	-	-	-	-	-	-	-	1	agrimony species
	Boraginaceae	seed/fruit	-	-	-	-	-	-	1	-	-	-	-	-	-	-	-	-	-	-	-	-	-	1	borage family
	Bromus sp.	seed/fruit	-	-	-	1	-	1	-	-	-	-	-	-	-	-	-	-	-	-	-	-	-	2	brome species
	Carex sp.	seed/fruit	-	-	-	-	-	-	-	-	4	-	-	9	-	-	-	-	-	-	-	-	-	13	sedge species
	cf. Carex sp.	seed/fruit	-	-	-	-	-	-	-	-	-	-	-	-	-	-	-	1	1	-	-	-	-	2	cf. sedge species
	Carex/Polygonum/Rumex	seed/fruit	-	-	-	-	-	-	-	-	-	1	-	-	-	-	-	-	-	-	-	-	-	1	sedge/knotweed/dock/sorrel
	cf. Coronilla coronata	seed/fruit	-	-	-	2	-	-	-	-	-	-	-	-	-	-	-	-	-	-	-	-	-	2	cf. scorpion-vetch
	cf. Crepis sp.	seed/fruit	-	-	-	-	-	-	4	-	-	-	-	-	-	-	-	-	-	-	-	-	-	4	cf. hawksbeard
	Fragaria sp.	seed/fruit	-	-	1	4	-	8	-	-	-	-	-	-	-	-	-	-	-	-	-	-	-	13	strawberry species
	Fragaria/Potentilla sp.	seed/fruit	1	-	2	-	-	-	4	-	-	-	-	-	-	-	-	-	-	-	-	-	-	7	strawberry/cinquefoil
	Galium sp.	seed/fruit	6	12	3	3	-	5	-	-	-	13	-	-	-	-	1	-	-	-	-	-	-	43	bedstraw species
	Hieracium sp.	seed/fruit	-	-	-	-	-	-	-	-	-	-	-	-	-	-	-	1	1	-	-	-	-	2	hawkweed
	Juncus sp.	seed/fruit	1	-	-	-	-	-	-	-	-	-	-	-	-	-	-	-	-	-	-	-	-	1	rush species
	cf. Juniperus communis	seed/fruit	-	-	-	-	-	-	1	-	-	-	-	-	-	-	-	-	-	-	-	-	-	1	cf. juniper
	Lathyrus/Vicia sp.	seed/fruit	-	-	1	-	-	-	1	-	-	1	-	-	-	-	-	-	-	-	-	-	-	3	grass vetch/vetch species
	cf. Lycopus europaeus s.l.	seed/fruit	-	-	-	-	-	-	1	-	-	-	-	-	-	-	-	-	-	-	-	-	-	1	cf. bugleweed
	Medicago/Trifolium sp.	seed/fruit	-	-	-	-	-	4	-	-	-	-	-	-	-	-	-	-	-	-	-	-	-	4	medick/clover species
	cf. Phleum pratense s.l.	seed/fruit	-	-	-	1	-	-	-	-	4	-	-	-	-	-	-	-	-	-	-	-	-	5	cf. Timothy-grass
	Poa sp.	seed/fruit	-	-	1	-	-	-	-	-	-	-	-	-	-	-	-	-	-	-	-	-	-	1	meadow-grass species
	Potentilla sp.	seed/fruit	-	1	4	1	-	33	15	1	-	-	-	1	-	-	-	-	-	-	-	-	1	57	cinquefoil species
	Ranunculus sp.	seed/fruit	-	-	1	-	-	-	-	-	-	-	-	-	-	-	-	-	-	-	-	-	-	1	crowfoot species
	Rumex sp.	seed/fruit	-	-	-	-	-	-	-	-	-	-	-	-	-	-	2	-	1	-	-	-	-	3	dock/sorrel species
	Silene sp.	seed/fruit	1	-	-	-	-	-	-	-	-	-	-	-	-	-	-	-	-	-	-	-	-	1	campion species
	cf. Thymus sp.	seed/fruit	-	-	1	-	-	-	-	-	-	-	-	-	-	-	-	-	-	-	-	-	-	1	cf. thyme species
	Trifolium pratense s.l.	seed/fruit	-	-	-	-	-	-	-	-	-	-	-	1	-	-	-	-	-	-	-	-	-	1	red clover
	Trifolium repens	seed/fruit	-	-	-	1	-	-	-	-	-	-	-	-	-	-	-	-	-	-	-	-	-	1	white clover
	Trifolium sp.	seed/fruit	1	1	-	4	-	1	-	-	-	-	-	-	1	-	-	-	-	-	-	-	-	8	clover species
	Veronica sp.	seed/fruit	-	-	-	-	-	4	-	-	-	-	-	-	-	-	-	-	-	-	-	-	-	4	speedwell/bird's eye
	Poaceae	seed/fruit	1	-	14	7	-	17	32	-	-	1	-	1	1	-	-	-	1	-	2	-	-	77	grass family
	Poaceae	spikelet base	-	-	1	-	-	-	-	-	-	-	-	-	-	-	-	-	-	-	-	-	-	1	grass family
	Poaceae	vegetative	-	-	-	-	-	-	-	-	-	-	-	-	-	-	-	-	-	-	4	-	-	4	grass family
	Deciduous woods and woodland margins	347
	Atropa bella-donna	seed/fruit	-	-	-	-	-	1	-	-	-	-	-	-	-	-	-	-	-	-	4	-	-	5	deadly nightshade
	Cornus mas	seed/fruit	-	-	-	-	-	-	2	-	-	-	-	-	-	-	-	-	-	-	-	-	-	2	Cornelian cherry
	Corylus avellana	seed/fruit	-	-	6	-	-	4	7	-	-	-	-	-	-	-	-	-	-	-	-	-	-	17	hazel
	cf. Corylus avellana	seed/fruit	-	-	-	-	-	2	-	-	-	-	-	-	-	-	-	-	-	-	-	-	-	2	cf. hazel
	Fallopia dumetorum	seed/fruit	-	-	-	-	-	2	-	-	-	-	-	-	-	-	-	-	-	-	-	-	-	2	thicket bindweed
	Malus sp.	fruit	1	-	-	-	-	1	-	-	-	-	-	-	-	-	-	-	-	-	-	-	-	2	apple species
	Malus/Pyrus sp.	seed/fruit	-	-	-	4	-	-	-	-	-	-	-	-	-	-	-	-	-	-	-	-	-	4	apple/pear species
	Malus/Pyrus sp.	fruit	-	-	1	3	-	2	8	-	-	-	-	-	-	-	-	-	-	-	2	-	-	16	apple/pear species
	cf. Populus/Salix sp.	seed/fruit	-	-	-	-	-	-	-	-	-	-	-	1	-	-	-	-	-	-	-	-	-	1	cf. poplar/willow species
	Prunus cf. spinosa	seed/fruit	-	-	-	-	-	-	1	-	-	-	-	-	-	-	-	-	-	-	-	-	-	1	cf. sloe
	Rosa sp.	seed/fruit	3	2	7	46	-	11	21	-	-	-	2	2	-	-	-	-	-	-	-	-	-	94	rose species
	Rosa sp.	fruit	1	1	34	3	-	10	14	-	-	-	-	-	-	-	-	-	-	-	-	-	-	63	rose species
	Rubus caesius	seed/fruit	-	-	-	-	-	1	-	-	-	-	-	-	-	-	-	-	-	-	-	-	-	1	dewberry
	Rubus fruticosus agg.	seed/fruit	1	2	21	4	-	9	23	-	1	-	2	2	-	-	-	-	-	-	-	-	-	65	brambles
	Rubus idaeus	seed/fruit	1	-	-	-	1	-	-	-	-	-	-	-	-	-	-	-	-	-	-	-	-	2	raspberry
	Rubus sp.	seed/fruit	1	-	-	2	-	-	6	3	4	-	-	1	-	-	6	-	-	-	-	-	2	25	brambles/raspberry/dewberry
	Sambucus nigra	seed/fruit	14	-	1	-	-	2	-	-	-	1	-	-	-	-	-	1	-	-	-	-	-	19	black elder
	Sambucus racemosa	seed/fruit	1	-	-	-	-	-	-	-	-	-	-	-	-	-	-	-	-	-	-	-	-	1	red-berried elder
	Sambucus sp.	seed/fruit	15	3	1	-	-	-	4	-	-	-	-	1	1	-	-	-	-	-	-	-	-	25	elder species
	Coniferous woods	1409
	Abies alba	seed/fruit	-	-	1	4	-	-	-	-	-	-	-	-	-	-	-	-	-	-	1	-	-	6	silver fir
	Abies alba	ACO	-	-	-	-	-	-	-	-	-	-	-	-	-	-	-	-	-	11	-	-	-	11	silver fir
	Abies alba	leaf	5	11	78	53	2	221	199	3	260	1	105	36	4	1	10	25	6	45	135	1	15	1216	silver fir
	cf. Larix decidua	seed/fruit	-	-	1	-	-	-	-	-	-	-	-	-	-	-	-	-	-	-	-	-	-	1	larch
	Picea abies	seed/fruit	-	-	1	4	-	-	-	-	-	-	-	-	-	-	-	-	-	-	-	-	-	5	Norway spruce
	Picea abies	leaf	2	3	27	17	1	26	28	2	39	1	-	-	-	-	-	-	-	-	-	-	-	146	Norway spruce
	cf. Picea abies	seed/fruit	-	-	-	-	-	-	1	-	-	-	-	-	-	-	-	-	-	-	-	-	-	1	Norway spruce
	cf. Picea abies	leaf	-	-	-	-	-	-	-	-	-	-	1	-	-	-	-	-	-	-	-	-	-	1	Norway spruce
	Pinaceae	leaf	-	-	-	-	-	5	-	-	-	-	-	-	-	-	-	-	-	-	-	-	-	5	conifer family
	Pinaceae	scale	-	-	-	-	-	-	9	-	-	-	-	-	-	-	-	-	-	-	-	-	-	9	conifer family
	Pinaceae	cone	-	-	-	-	-	-	1	-	-	-	-	-	-	-	-	-	-	-	-	-	-	1	conifer family
	cf. Pinaceae	cone	1	-	-	-	-	1	-	-	-	-	-	-	-	-	-	-	-	-	-	-	-	2	cf. conifer family
	Pinus sp.	leaf	-	-	-	1	-	3	-	-	-	-	-	1	-	-	-	-	-	-	-	-	-	5	pine species
	Various ecosystems (not attributable)	54
	Apiaceae	seed/fruit	1	2	-	-	-	-	-	-	-	-	-	-	-	-	-	-	-	-	-	-	-	3	carrot family
	Asteraceae	seed/fruit	-	-	1	-	-	-	-	-	-	-	-	-	-	-	-	-	-	-	-	-	-	1	daisy family
	Brassicaceae	seed/fruit	2	-	-	1	-	-	-	-	-	-	-	1	-	-	-	-	-	-	-	-	-	4	cabbage family
	Caryophyllaceae	seed/fruit	-	-	-	1	-	-	3	-	-	-	-	-	-	-	-	-	-	-	-	-	-	4	pink family
	Cyperaceae	seed/fruit	-	-	-	-	-	1	2	-	-	-	-	-	-	-	-	-	-	-	-	-	-	3	sedges
	Fabaceae	seed/fruit	-	-	1	-	-	2	-	-	-	-	3	-	-	-	-	-	-	-	-	-	-	6	legumes
	Polygonaceae	seed/fruit	-	-	1	-	-	2	-	-	-	-	1	1	-	-	-	-	6	-	4	-	-	15	knotweed family
	Rosaceae	seed/fruit	-	-	2	-	-	-	-	-	-	-	-	-	-	-	-	-	-	-	-	-	-	2	rose family
	Rosaceae	fruit	11	-	-	-	-	-	5	-	-	-	-	-	-	-	-	-	-	-	-	-	-	16	rose family
	Unidentified	3392
	Indeterminata	seed/fruit	31	18	135	232	2	198	145	-	7	-	37	15	5	-	1	4	25	1	76	-	5	937	unidentified
	Indeterminata	fruit	2	2	7	5	1	36	207	-	2	7	-	7	-	-	-	-	2	-	-	-	-	278	unidentified
	Indeterminata	cone	-	-	-	-	-	-	-	-	-	-	-	-	-	-	-	1	-	-	-	-	-	1	unidentified
	Indeterminata	sporangium	-	-	-	-	-	-	-	-	-	-	-	-	-	-	-	-	1	-	-	-	-	1	unidentified
	Indeterminata	vegetative	1	-	-	-	-	1	3	2	-	-	-	-	-	-	-	-	-	1	-	-	-	8	unidentified
	Indeterminata	bud	-	1	1	-	-	4	6	-	22	-	-	3	-	-	-	-	-	2	2	-	-	41	unidentified
	Indeterminata	ACO	-	-	32	-	-	9	31	-	-	-	10	-	-	-	-	-	-	-	-	-	13	95	unidentified
	Indeterminata	unknown	-	-	311	80	-	621	735	-	-	-	52	152	-	-	-	-	-	-	80	-	-	2031	unidentified
	TOTAL		146	64	813	838	9	1378	1629	16	354	28	268	247	12	1	110	92	78	510	385	3	41	7022

## Sheet: ArboDat export protocol
Datenbestand, auf den sich die Berechnung bezieht
Epoche	BZ
Archäologische Datierung	BZ3
Siedlungstyp	Ha
Projekt	PRIG Fl. 1 Prigglitz; PRIG Fl. 2 Prigglitz; PRIG Fl. 3 Prigglitz; PRIG Fl. 4 Prigglitz; PRIG Fl. 5 Prigglitz; PRIG Fl. 6 Prigglitz; PRIG Fl. 7 Prigglitz; PRIG Fl. 8 Prigglitz
Befundtyp	BefuTyp?, Kult
Probentyp	Eim
inkl. Vorratsfunde	ja
Taxa	ABALB, AGRI, AMARA, APIAC, ARTE, ASTER, ATBEL, ATPAT, ATRCH, ATRI, AVHOR, BORAG, BRASS, BROM, BROT, CAPRU, CARE, CARYO, CEREA, CHALB, CHEN, CHENO, CHPOL, CHVUL, COAVE, COCOR, COMAS, CREP, CYPER, ECCRU, FABAC, FABAK, FRPOT, FRVES, GAAPA, GALI, HIER, HOVUL, HYNIG, INDET, JUCOC, JUNC, LADEC, LAPIV, LECUL, LYEUR, MALPY, MALU, MEDTR, MEMET, PAMIL, PANIC, PASET, PHPRA, PIEXC, PIMAL, PINAC, PINU, PLMAJ,…
Ökologische Gruppe	5, 7, 6, 3, 4, 2, 10, 9, 1, 11, 20
Resttyp	Amorphe Objekte Verkohlt, Blatt/Nadel, Samen/Frucht, Embryo/Keimling, Stengel-/Halmfragment, Perikarp/-fragment, Fruchtfleisch, Fruchtschuppe, Fruchtstand, ganze Frucht, Halm (cf. Cerealia), Knospe, Sporangium, Stiel von Frucht etc., unbekannt, Zapfen/-teil, Ährenbasis, Hüllspelzenbasis
Erhaltungszustand	verkohlt, verkohlt u. mineralisiert
cf.	differenziert
